# Supplementary material for: Immunity Awareness—Strategies to Improve the Degree of Acceptance of Vaccines: A Systematic Review
Source: Vaccines (Basel). 2025 Jun 7;13(6):618. doi: 10.3390/vaccines13060618 (PMC12197436; doi:10.3390/vaccines13060618)
Supplement: Supplementary file 1 [file vaccines-13-00618-s001.zip]

Archive with 1 entries (1 files):
- vaccines-3647861-supplementary.pdf
